# Supplementary material for: QTL and candidate genes associated with leaf anion concentrations in response to phosphate supply in Arabidopsis thaliana
Source: BMC Plant Biol. 2019 Sep 18;19:410. doi: 10.1186/s12870-019-1996-3 (PMC6751748; doi:10.1186/s12870-019-1996-3)
Supplement: Supplementary file 1 — Population performances, correlations and QTLs for leaf phytate, citrate, nitrate and oxalate concentrations. Overview of comparable results as provided in Tables 1 to 3, for additional anion concentrations. (XLSX 23 kb) [file 12870_2019_1996_MOESM1_ESM.xlsx]

## Sheet: population performance
The performance of the parental lines and the RIL/QTL and GWAS/HapMap populations under phosphate sufficient (+Pi) and phosphate deficient (-Pi) treatments (T) with regards to anion concentrations.
		Parents		RIL population								HapMap population
ANION	T	Sha	Col	Min	Max	Mean	Std.	H2	ANOVA			Sha	Col	Min	Max	Mean	Std.	H2	ANOVA
									G	T	GxT								G	T	GxT
IP6 (mg/gDW)	+ Pi	0.249433	0.308298	0.102814	1.37475	0.232167	0.0544606	0.33	0	0	0	0.7114	0.736	0.4321	1.7383	0.810514	0.211891	0.28	0	0	0
	- Pi	0.386246	0.556859	0.0601208	1.11893	0.198894	0.065	0.37				0.0926316	0.154498	0.047	0.88	0.18532	0.122331	0.57
CIT (mg/gDW)	+ Pi	17.2421	27.7813	5.99866	55.5416	25.0883	8.35	0.43	0.01	0	0.8	39.8581	45.71	14.5285	61.7835	35.203	8.46346	0.3	0.01	0	0
	- Pi	17.9122	30.506	19.1971	59.9598	37.9792	7.74295	0.3				30.781	33.7548	8.72229	64.3162	29.048	8.71327	0.49
NIT (mg/gDW)	+ Pi	169.037	160.481	1.34615	166.805	50.8962	29.66	0.5	0.01	0	0.41	211.53	193.84	74.756	311.413	180.682	33.43	0.29	0	0	0
	- Pi	93.753	57.666	35.0308	137.308	81.3998	19.88	0.26				73.1962	68.6864	11.57	131.01	53.8125	21.52	0.53
OXA (mg/gDW)	+ Pi	0.969515	1.54141	0.68674	2.78537	1.29992	0.281619	0.48	0	0	0.96	0.627	1.13	0.4148	4.4288	1.04597	0.324832	0.26	0	0	0
	- Pi	1.26211	1.52909	0.894374	2.73439	1.70275	0.349385	0.3				1.77137	1.70144	1.15927	9.08262	2.45866	0.559074	0.37
DW = total rosette dry weight, IP6 = leaf phytate concentration, CIT = leaf citrate concentration, NIT = leaf nitrate concentration, OXA = leaf oxalate concentration. Min and Max indicate the lowest and highest values; mean and standard deviation (Std) is for all lines; H2 indicates broad sense heritability. In the ANOVA table, G, T, and GxT, refer to respectively genotype, treatment and genotype…

## Sheet: Correlation
Pearson correlations for the analysed traits in the RIL/QTL (a) and the HapMap/GWAS populations (b) measured under phosphate sufficient (+Pi) and phosphate deficient (-Pi) treatments. DW = total rosette dry weight, PHO = leaf Pi concentration, PUtE = phosphate use efficiency determined as shoot dry weight / PHO, IP6 = leaf phytate concentration, CIT = leaf citrate concentration, NIT = leaf nitrat…
a	RIL
		+Pi								-Pi
	Trait	DW	PHO	PUE	IP6	CIT	NIT	OXA	SUL	DW	PHO	PUE	IP6	CIT	NIT	OXA
+Pi	DW	1
	PHO	0.0094246	1
	PUE	.916**	-.352**	1
	IP6	0.0461922	.166*	-0.0376003	1
	CIT	-.287**	0.0125905	-.275**	-0.105085	1
	NIT	-.466**	0.0317711	-.432**	-0.0946604	.693**	1
	OXA	0.127082	0.079137	0.10023	.183*	-.295**	-.346**	1
	SUL	-0.134581	0.0251747	-0.128234	-0.0826381	0.136927	0.141752	-0.118326	1
-Pi	DW	.494**	0.00737678	.476**	0.109437	-.178*	-.373**	0.00498355	-.250**	1
	PHO	-.268**	0.0368808	-.282**	-0.0592957	.167*	.237**	-.156*	0.105629	-.280**	1
	PUE	.512**	-0.0604181	.535**	0.0864171	-.224**	-.363**	0.126542	-.201*	.808**	-.644**	1
	IP6	0.0866788	-0.100655	0.0990092	-0.00384454	-0.0995783	-0.0579055	-0.0618956	-0.046948	.180*	0.0819081	0.0659433	1
	CIT	0.0684546	0.0895029	0.042808	-0.11738	.186*	0.0360261	-0.0478232	0.138491	0.0913945	-.178*	.180*	-0.133761	1
	NIT	-0.0596559	0.145599	-0.100612	-0.124074	.190*	.246**	-.167*	0.0330072	-0.0550719	.403**	-.242**	-0.110393	.340**	1
	OXA	0.0388436	-0.0501953	0.0613569	-0.0320345	-0.0792024	-0.0618465	.244**	-.157*	-0.0636062	-0.139458	-0.031348	.241**	-.216**	-.402**	1
	SUL	-.225**	-0.0533911	-.191*	-0.106686	0.0936847	.188*	-0.138794	.595**	-.389**	.479**	-.422**	-0.0997212	0.0201589	.255**	-.182*
b	GWAS
		+Pi								-Pi
	Trait	DW	PHO	PUE	IP6	CIT	NIT	OXA	SUL	DW	PHO	PUE	IP6	CIT	NIT	OXA
+Pi	DW	1
	PHO	-.180**	1
	PUE	.590**	-.646**	1
	IP6	-.118*	.438**	-.382**	1
	CIT	0.0047125	.267**	-.290**	.127*	1
	NIT	.129*	.215**	-.232**	.212**	.420**	1
	OXA	-.157**	0.0437114	-.176**	.191**	-0.0576864	-.109*	1
	SUL	-.155**	.348**	-.293**	.227**	0.042866	.109*	0.0852828	1
-Pi	DW	.560**	-0.0838022	.344**	-0.0667722	0.0188092	0.0503527	-.145**	-0.0766271	1
	PHO	-0.0507014	.113*	-0.0677212	0.0199258	0.0465384	-0.044343	-0.0378981	-0.0403024	0.0418906	1
	PUE	.353**	-.129*	.229**	-0.0729306	0.0416406	0.0511675	-0.0855282	-0.0657122	.523**	-.675**	1
	IP6	.223**	-0.0449505	.132*	-0.0579691	0.048467	0.100695	-0.0492391	-0.0494304	.251**	.419**	-.234**	1
	CIT	.143**	-.131*	.138*	-0.0841967	.185**	-0.0135358	-0.0197139	-0.0815336	.169**	-0.0259088	.112*	.379**	1
	NIT	0.00433848	-0.0363115	0.100271	-0.0469356	-0.0469777	.111*	-0.0465725	-.146**	.127*	.212**	-.151**	.301**	.227**	1
	OXA	0.0700842	-0.0169759	0.0239186	-0.00144077	0.0928812	0.0885721	0.0210287	0.0189503	0.0295046	-0.0770441	0.0996575	0.0589766	-0.0309804	-.115*	1
	SUL	-0.0596498	0.0656588	-0.0648077	0.075664	0.0223488	-0.0380861	-0.0496979	.175**	0.0224771	.275**	-.219**	0.0136923	-.183**	.261**	.136*

## Sheet: QTL
QTLs detected in the RIL/QTL population for the measured traits under +Pi and –Pi treatments.
Trait	QTL						+ Pi		- Pi
	Name	Chr	Marker	Position in cM	-log10(P)	QTLxE	R2	Effect	R2	Effect
IP6 (mg/gDW)	IP6.1	4	c4_04877	15.9	2.9	yes	7	-0.033	-	-
CIT (mg/gDW)	CIT1	3	c3_06631	9.4	2.968	no	3.3	1.439	3.5	1.439
	CIT2	5	c5_07442	24.9	2.653	no	3	-1.369	3.1	-1.369
	CIT3	5	c5_24997	80.9	4.913	no	6.1	1.961	6.4	1.961
NIT (mg/gDW)	NIT1	1	c1_05593	15.2	2.475	no	1.6	4.075	3.8	4.075
	NIT2	2	c2_02365	7.2	3.141	no	2	4.606	4.8	4.606
	NIT3	3	C3P58	57.6	2.792	no	2.2	-4.75	5.1	-4.75
	NIT4	4	c4_13171	55.1	2.881	no	2	-4.528	4.7	-4.528
	NIT5	5	c5_04011	11.8	2.565	no	1.6	-4.097	3.8	-4.097
OXA (mg/gDW)	OXA1	5	c5_07442	24.9	7.6	no	13.4	0.075	6.9	0.075
Phosphate sufficient (+Pi) and phosphate deficient (-Pi) treatments. IP6 = leaf phytate concentration, CIT = leaf citrate concentration, NIT = leaf nitrate concentration, OXA = leaf oxalate concentration. R2 is the percentage of total phenotypic variance explained by each QTL. Effects with positive values represent a positive contribution of the Col allele to the trait value and those with negati…
