# Supplementary material for: QTL and candidate genes associated with leaf anion concentrations in response to phosphate supply in Arabidopsis thaliana
Source: BMC Plant Biol. 2019 Sep 18;19:410. doi: 10.1186/s12870-019-1996-3 (PMC6751748; doi:10.1186/s12870-019-1996-3)
Supplement: Supplementary file 4 — List of all candidate genes mapped in the HapMap/GWAS population for anion concentration under phosphate sufficient (+Pi) and deficient (−Pi) treatments. PHO = leaf Pi concentration, PUE = Pi use efficiency, IP6 = leaf phytate concentration, Cit = leaf citrate concentration, Nit = leaf nitrate concentration, Oxa = leaf oxalate concentration, SUL = leaf sulphate concentration. MAF is the minor allele frequency. -log10(P) indicates the significance level of association. β indicates the phenotypic effect of a SNP in (+Pi) or (−Pi) with positive values indicating a positive effect on the trait value from the Col allele. Chromosome numbers are indicated (Chr.). The SNP positions on each chromosome are given, in kilo basepairs (kb). Both SNP position and description is based on TAIR v.10 (www.arabidopsis.org). Genes found to be in linkage disequilibrium (LD), (LD > 0.3) or within 10 kb on both sides of the significant SNP if no LD is found, are listed. (XLSX 38 kb) [file 12870_2019_1996_MOESM4_ESM.xlsx]

## Sheet: DW
Chr	Gene	marker position	MAF	-LOG10(P)	β deficient	β control	Genes in LD
1	AT1G27000	9375249	0.108571	4.78203	-0.793027	0.564063	AT1G26975	AT1G27020	AT1G27060
1	AT1G27020	9378212	0.114286	5.12801	-0.784454	0.588612	AT1G26975	AT1G27000	AT1G27060
1	AT1G27020	9380689	0.174286	4.87863	-0.746242	0.215462	AT1G27000
1	AT1G27060	9394676	0.0857143	4.5589	-0.769894	0.713376	AT1G27000	AT1G27020
1	AT1G60440	22267028	0.0742857	4.26627	-0.395209	-1.07159
3	AT3G32164	13147342	0.111429	4.25535	0.336805	-0.895932
3	AT3G54170	20058813	0.22	4.04383	-0.458875	0.519506
4	AT4G23060	12088780	0.357143	4.29581	0.580093	0.126728
5	AT5G18640	6214461	0.24	4.52485	0.0469179	-0.742525	AT5G18650
5	AT5G18650	6216140	0.211429	4.01974	0.0279882	-0.729471	AT5G18640

## Sheet: PHO
Chr	Gene	marker position	MAF	-LOG10(P)	β deficient	β control	Description Tair 10	Genes in LD
1	AT1G03660	914088	0.0571429	5.24	-0.994633	1.91312	Ankyrin repeat family protein	AT1G03670 - AT1G03687
1	AT1G03670	914462	0.06	5.26	-1.11516	1.57901	Ankyrin repeat family protein	AT1G03660 - AT1G03687
1	AT1G03780	954066	0.0657143	4.04	-0.646286	1.709	Encodes a chloroplast thioredoxin similar to prokariotic thioredoxins. Involved in response to oxidative stress, response to cold, positive regulation of catalytic activity
1	AT1G15860	5454269	0.12	4.16	-0.387311	1.41719	unknown protein
1	AT1G24020	8500737	0.0914286	4.39	0.141562	-1.88661	MLP-like protein 423. Involved in response to biotic stimulus, defense response	AT1G24010 - AT1G24030
1	AT1G26630	9203978	0.105714	4.18	-0.928594	0.0187687	Eukaryotic elongation factor 5A-2. Involved in translational initiation, defense response to bacterium, response to wounding, programmed cell death	AT1G26665 - AT1G26670
1	NA	9626968	0.314286	4.47	-0.536659	0.773302	NA	AT1G27660 - AT1G27680
1	AT1G31660	11333941	0.157143	4.75	0.831643	-0.00179208	unknown protein	AT1G31670
1	AT1G31670	11334749	0.168571	4.09	0.745639	0.0434662	quinone binding, primary amine oxidase activity, copper ion binding
1	AT1G33785	12256155	0.105714	5.08	-0.106594	1.85882	pseudogene of unknown protein	AT1G33810
1	AT1G47970	17686735	0.297143	4.01	0.582753	-0.331732	unknown protein
1	AT1G47980	17692129	0.18	4.53	-0.758724	0.0215218	unknown protein
1	AT1G59830	22022210	0.3	4.59	-0.114009	-1.15924	Protein phosphatase 2A-2 PP2A-1. Functions in protein serin/threonin phosphatase activity
1	AT1G73950	27802069	0.191429	4.06	0.232667	1.25087	F2P9-18. Functions in zinc ion binding	AT1G73890 - AT1G73960
2	NA	5154133	0.471429	5.53	-0.659544	-0.0150357	NA
2	AT2G12640	5160085	0.382857	4.35	-0.553396	-0.389654	Transposable element gene
2	AT2G12650	5177200	0.251429	4.52	-0.532849	-0.775914	Transposable element gene
2	AT2G32450	13778679	0.0685714	5.57	-1.22544	0.791703	Calcium-binding tetratricopeptide family protein. Functions in zinc ion binding, calcium ion binding
3	NA	10413401	0.254286	4.26	0.682032	0.323572	NA
4	AT4G14342	8254521	0.0628571	4.18	-0.691676	1.67383	Splicing factor 3B subunit 5/RDS3 complex subunit	AT4G14340 - AT4G14368
4	AT4G14368	8274507	0.0771429	4.47	-0.695986	1.52816	Regulation of chromosome condensation (RCC1) family protein. Funtions in zinc ion binding.	AT4G14342
4	AT4G14368	8278790	0.12	4.34	-0.311234	1.52714	Regulation of chromosome condensation (RCC1) family protein. Funtions in zinc ion binding.
4	AT4G14420	8303999	0.0971429	4.77	-0.350151	1.71932	HR-like lesion-induced protein-related
4	AT4G38890	18136244	0.0514286	5.71	-0.98083	-2.13379	FMN-linked oxidoreductases superfamily protein. Functions in tRNA dihydrouridine sintase activity, FAD binding, catalitic activity, zinc ion binding, nucleic acid binding
4	AT4G39020	18179315	0.0571429	4	0.755972	1.70189	SH3 domain-containing protein. Function unknown.
4	AT4G39020	18182027	0.0571429	6.22	1.02635	1.94096	SH3 domain-containing protein. Function unknown.
4	AT4G39050	18194590	0.0828571	4.43	-0.72521	-1.46332	Kinesin motor family protein. Functions in microtubule motor activity, zinc ion binding, ATP binding	AT4G39040 - AT4G39060
4	AT4G39050	18196157	0.0828571	4.43	-0.72521	-1.46332	Kinesin motor family protein. Functions in microtubule motor activity, zinc ion binding, ATP binding	AT4G39040 - AT4G39060
4	AT4G39050	18196465	0.0828571	4.43	-0.72521	-1.46332	Kinesin motor family protein. Functions in microtubule motor activity, zinc ion binding, ATP binding	AT4G39040 - AT4G39060
4	AT4G39050	18197489	0.0828571	4.43	-0.72521	-1.46332	Kinesin motor family protein. Functions in microtubule motor activity, zinc ion binding, ATP binding	AT4G39040 - AT4G39060
4	AT4G39050	18198600	0.08	4.15	-0.812216	-1.26123	Kinesin motor family protein. Functions in microtubule motor activity, zinc ion binding, ATP binding	AT4G39040 - AT4G39060
4	AT4G39050	18200094	0.0857143	4.15	-0.69979	-1.37453	Kinesin motor family protein. Functions in microtubule motor activity, zinc ion binding, ATP binding	AT4G39040 - AT4G39060
5	AT5G02130	421011	0.105714	4.04	-0.861228	-0.318757	Tetratricopeptide repeat like superfamily protein. Function unknown.
5	AT5G16440	5370948	0.08	4.66	0.533107	1.77616	Isopentenyl diphosphate isomerase 1. Involved in chlorophyll biosynthetic process, isoprenoid biosynthetic process, isopentenyl diphosphate biosynthetic process	AT5G16430
5	AT5G25810	8990731	0.32	4	-0.334744	0.8987	Econdes a member of the DREB subfamily A-4 of ERF/AP2 transcription factor family (TINY). Expression of this gene is induced by ethylene and light and appears to stimulate cytokinin biosynthesis.

## Sheet: PUE
Chr	Gene	marker position	MAF	-LOG10(P)	β deficient	β control	Description Tair 10	Genes in LD
1	AT1G24020	8500548	0.122857	4.12	0.139669	1.76583	MLP-like protein 28. Involved in response to biotic stimulus, defense response.
1	AT1G24020	8500737	0.0914286	4.14	-0.0853232	2.0375	MLP-like protein 28. Involved in response to biotic stimulus, defense response.	AT1G24010
1	AT1G29560	10335513	0.0942857	4.47	-1.0369	0.491807	Zinc finger c-x8-C-x5-C-x3-H type family protein. Involved in zinc ion binding, nucleic acid binding	AT1G29480 - AT1G29630
1	AT1G29590	10342787	0.0942857	4.5	-1.03429	0.523693	Eukaryotic initiation factor 4E protein. Functions in RNA binding, translation initiation factor activity	AT1G29560 - AT1G29650
1	AT1G47970	17686735	0.297143	4.13	-0.652608	0.191149	unknown protein
1	AT1G47980	17692129	0.18	4.93	0.831329	0.300616	unknown protein
1	AT1G63105	23404379	0.322857	4.02	0.600445	0.442459	unknown protein	AT1G63110
1	AT1G63740	23648087	0.0742857	4.44	-0.48576	-2.07415	Disease resistance protein (TIR-NBS-LRR class) family. Involved in signal transduction, defense response, apoptosis, innate imune response
2	NA	5154133	0.471429	4.57	0.62712	0.243469	NA
2	AT2G21430	9173449	0.0542857	4.75	-0.89627	2.10385	Papain family cysteine protease. Functions in cystein-type endopeptidase activity, cystein-type peptidase activity
3	AT3G18440	6329136	0.114286	4.06	0.388423	-1.68683	Aluminium activated malate transporter 9 (ALMT9). Encodes a vacuolar malate channel.	AT3G18410 - AT3G18450
3	AT3G27820	10317051	0.1	4.56	-0.418009	-1.89144	Monodehydroascorbate reductase 4 gene (MDAR4). Involved in Hydrogen peroxide catabolic process.
4	AT4G00240	112272	0.06	4.11	-0.882439	1.7597	Phospholipase D beta 2 gene. Functions in phospholipase D activity.
4	AT4G03816	1771373	0.108571	4.46	-0.789649	-1.35154	Transposable element gene
4	AT4G04990	2555284	0.0714286	4.15	-0.384917	-2.15839	unknown protein
4	AT4G10840	6657678	0.0571429	5.21	-0.659002	2.45505	Tetratricopeptide repeat (TPR) superfamily protein. Functions in binding.
4	AT4G13420	7798516	0.182857	4.4	-0.649082	0.891682	High Affinity K+ Transporter 5 Gene. Encodes a protein of the KUP/KAK/KT potassium channel class that is upregulated in the roots by K Levels
4	AT4G15040	8583774	0.0628571	4.8	-0.815236	2.10303	Subtilase family protein. Functions in: identical protein binding, serine-type endopeptidase activity
5	AT5G05950	1789355	0.06	4.41	-1.0544	1.56665	Maternal effect embryo arrest 60 (MEE60). Involved in embryo development ending in seed dormancy.
5	AT5G38396	15372614	0.191429	4.47	0.684648	-0.735726	F-box/RNI-like superfamily protein.
5	AT5G48600	19704461	0.105714	4.36	-0.982227	0.228118	Arabidopsis thaliana structural maintenance of chromosome 4. Functions in transporter activity, ATP binding	AT5G48590
5	AT5G49780	20232182	0.0542857	5.25	1.05633	-2.12125	Protein amino acid phosphorilation. Involved in transmembrane receptor protein tyrosine kinase signalling pathway, protein amino acid phosphorilation.	AT5G49800 - AT5G49830
5	AT5G60410	24293522	0.08	4.26	-0.761956	-1.62595	SIZ1. Encodes a SUMO E3 Ligase that is focal controller of Pi starvation-dependent responses. Also involved in the regulation of plant growth, drought responses and freezing tolerance	AT5G60380 - AT5G60450
5	AT5G60450	24309182	0.0771429	4.27	-0.736577	-1.71557	Auxin response factor 4 (ARF4). Encodes a member of the ARF family of transcription factors which mediates auxin responses	AT5G60410 - AT5G60480

## Sheet: IP6
Chr	Gene	marker position	MAF	-LOG10(P)	β deficient	β control	Description Tair 10	Genes in LD
1	AT1G78160	29408392	0.114286	4.95	-0.486816	2.4569	Pumilio 7. Encodes a member of the Arabidopsis Pumilio (APUM) proteins containing PUF domain. PUF proteins regulate both mRNA stability and translation through sequence-specific binding to the 3' UTR of target mRNA transcripts	AT1G78130 - AT1G78200
1	AT1G78200	29421446	0.125714	4.46	-0.56458	1.99323	Protein phosphatase 2C family protein. FUNCTIONS IN: protein serine/threonine phosphatase activity, catalytic activity	AT1G78160
2	AT2G37890	15863451	0.314286	4.84	-0.0829486	1.86869	Mitochondrial substrate carrier family protein. FUNCTIONS IN: binding, transporter activity; INVOLVED IN: transport, mitochondrial transport, transmembrane transport	AT2G37900
2	AT2G39010	16288589	0.191429	4.1	-0.682326	-0.614563	Plasma membrane intrinsic protein 2E (PIP2E). FUNCTIONS IN: water channel activity; INVOLVED IN: transport, response to nematode
3	AT3G09880	3029976	0.0914286	4.27	-1.03356	0.471787	Protein phosphatase 2A regulatory B subunit family protein. FUNCTIONS IN: protein phosphatase type 2A regulator activity; INVOLVED IN: signal transduction	AT3G09840
3	AT3G17170	5853984	0.274286	4.62	-0.262635	-1.86341	REGULATOR OF FATTY-ACID COMPOSITION 3 (RFC3). FUNCTIONS IN: structural constituent of ribosome, rRNA binding; INVOLVED IN: translation, ribosome biogenesis
3	AT3G17170	5854082	0.274286	4.11	-0.234496	-1.7594	REGULATOR OF FATTY-ACID COMPOSITION 3 (RFC3). FUNCTIONS IN: structural constituent of ribosome, rRNA binding; INVOLVED IN: translation, ribosome biogenesis
3	AT3G27730	10273886	0.391429	4.3	-0.594178	0.353149	ROCK-N-ROLLERS (RCK). DNA helicase required for interference-sensitive meiotic crossover events
3	AT3G45780	16820989	0.111429	4.82	-0.935747	0.426244	Phototropin 1 (PHOT1). FUNCTIONS IN: protein binding, protein serine/threonine kinase activity, FMN binding, kinase activity, blue light photoreceptor activity
3	AT3G51950	19279369	0.222857	4.35	-0.390056	1.70512	Zinc finger (CCCH-type) family protein / RNA recognition motif (RRM)-containing protein. FUNCTIONS IN: RNA binding, zinc ion binding, nucleotide binding, nucleic acid binding.	AT3G51940
4	AT4G10490	6484368	0.248571	4.43	0.627207	-0.787919	2-oxoglutarate (2OG) and Fe(II)-dependent oxygenase superfamily protein. FUNCTIONS IN: oxidoreductase activity, acting on paired donors, with incorporation or reduction of molecular oxygen, 2-oxoglutarate as one donor, and incorporation of one atom each of oxygen into both donors, oxidoreductase activity; INVOLVED IN: secondary metabolic process.
4	AT4G20240	10931591	0.234286	4.13	0.00847075	1.87841	cytochrome P450, family 71, subfamily A, polypeptide 27" (CYP71A27). FUNCTIONS IN: electron carrier activity, monooxygenase activity, iron ion binding, oxygen binding, heme binding; INVOLVED IN: oxidation reduction.
4	AT4G37490	17622994	0.0742857	4.07	-0.57406	2.70581	CYCLIN B1;1 (CYCB1;1). FUNCTIONS IN: cyclin-dependent protein kinase regulator activity; INVOLVED IN: regulation of cell cycle, regulation of cell growth, response to gamma radiation.	AT4G37460 - AT4G37510
4	AT4G37510	17629923	0.0742857	4.07	-0.57406	2.70581	Ribonuclease III family protein. FUNCTIONS IN: RNA binding, ribonuclease III activity; INVOLVED IN: RNA processing	AT4G37460 - AT4G37490
4	AT4G39210	18259338	0.294286	4.41	-0.675171	-0.0892603	Glucose-1-phosphate adenylyltransferase family protein. Encodes the large subunit of ADP-Glucose Pyrophosphorylase which catalyzes the first, rate limiting step in starch biosynthesis.	AT4G39170 - AT4G39250
5	AT5G10270	3224418	0.362857	4.47	0.469173	1.31488	cyclin-dependent kinase C;1 (CDKC;1). FUNCTIONS IN: kinase activity; INVOLVED IN: response to virus, leaf development.
5	AT5G36226	14270124	0.454286	4.02	0.525731	-0.666027	Transposable element gene	AT5G36220 - AT5G36230
5	AT5G44120	17757891	0.228571	4.37	-0.680745	-0.35675	CRUCIFERINA (CRA1). FUNCTIONS IN: nutrient reservoir activity; INVOLVED IN: response to abscisic acid stimulus.
5	AT5G62670	25159273	0.211429	6.48	-0.61294	1.76281	H( )-ATPase 11 (HA11). FUNCTIONS IN: ATPase activity; INVOLVED IN: cation transport, metabolic process, ATP biosynthetic process.	AT5G62660

## Sheet: Cit
Chr	Gene	marker position	MAF	-LOG10(P)	β deficient	β control	Description Tair 10	Genes in LD
2	AT2G24930	10604926	0.211429	4.82214	-0.860458	-1.23414	Transposable element gene
3	AT3G19520	6773415	0.0942857	4.57425	0.475213	2.43921	unknown protein
3	NA	12578186	0.2	4.00849	-0.396489	1.6253	NA
3	AT3G59740	22068347	0.162857	4.34878	1.18276	-0.377284	Concanavalin A-like lectin protein kinase family protein. FUNCTIONS IN: kinase activity; INVOLVED IN: protein amino acid phosphorylation	AT3G59710 - AT3G59730
3	AT3G60840	22477596	0.268571	4.48736	0.720504	-1.19865	Microtubule-associated protein 65-4 (MAP65-4). INVOLVED IN: anaphase	AT3G60800 - AT3G60860
3	AT3G60860	22484929	0.262857	4.19464	0.735756	-1.12284	SEC7-like guanine nucleotide exchange family protein. FUNCTIONS IN: binding, ARF guanyl-nucleotide exchange factor activity, guanyl-nucleotide exchange factor activity; INVOLVED IN: regulation of ARF protein signal transduction.	AT3G60800 - AT3G60910
3	AT3G60900	22501135	0.254286	4.13472	0.703435	-1.18483	FASCICLIN-like arabinogalactan-protein 10 (FLA10).	AT3G60860 - AT3G60910
3	AT3G61113	22616373	0.397143	4.692	0.607945	-1.18916	Ubiquitin related modifier 1. FUNCTIONS IN: molecular_function unknown.
5	AT5G06350	1938165	0.214286	4.87008	0.763341	-1.42795	ARM repeat superfamily protein. FUNCTIONS IN: binding.
5	AT5G06400	1956674	0.0571429	4.15802	-1.47655	1.79937	Pentatricopeptide repeat (PPR) superfamily protein
5	AT5G06400	1956773	0.0571429	4.15802	-1.47655	1.79937	Pentatricopeptide repeat (PPR) superfamily protein	AT5G06480
5	AT5G10490	3304740	0.197143	4.15904	0.389155	1.6867	MSCS-like 2 (MSL2). FUNCTIONS IN: ion channel activity; INVOLVED IN: plastid organization	AT5G10504
5	AT5G17730	5855114	0.165714	4.00007	-0.446157	1.7645	P-loop containing nucleoside triphosphate hydrolases superfamily protein. FUNCTIONS IN: nucleoside-triphosphatase activity, ATPase activity, nucleotide binding, ATP binding.	AT5G17750
5	AT5G40020	16024196	0.402857	4.77752	0.710059	-1.01758	Pathogenesis-related thaumatin superfamily protein
5	AT5G40140	16058915	0.474286	4.73071	0.471815	-1.30738	RING/U-box superfamily protein with ARM repeat domain. FUNCTIONS IN: ubiquitin-protein ligase activity, binding; INVOLVED IN: protein ubiquitination.
5	AT5G40320	16122918	0.2	5.07881	1.17525	-0.410981	Cysteine/Histidine-rich C1 domain family protein. FUNCTIONS IN: zinc ion binding; INVOLVED IN: intracellular signaling pathway.

## Sheet: Nit
Chr	Gene	marker position	MAF	-LOG10(P)	β deficient	β control	Description Tair 10	Genes in LD
1	AT1G16880	5774855	0.377143	5.66	0.415282	0.945034	Uridylyltransferase-related. INVOLVED IN: response to cold.
1	AT1G61890	22870338	0.102857	4.22	-0.892115	-0.246454	MATE efflux family protein. FUNCTIONS IN: antiporter activity, drug transmembrane transporter activity, transporter activity; INVOLVED IN: response to karrikin.	AT1G61900 - AT1G61910
1	AT1G63750	23654331	0.137143	4.2	0.646957	0.757648	Disease resistance protein (TIR-NBS-LRR class) family. FUNCTIONS IN: nucleoside-triphosphatase activity, nucleotide binding, ATP binding; INVOLVED IN: defense response, apoptosis.
1	NA	25173987	0.0914286	4.02	-0.394923	-1.62781	NA	AT1G67265 - AT1G67280
1	AT1G67265	25177373	0.08	4.65	-0.566392	-1.7024	ROTUNDIFOLIA like 21 (RTFL21)	AT1G67270 - AT1G67290
2	AT2G03200	966833	0.322857	4.49	0.326474	-0.97685	Eukaryotic aspartyl protease family protein. FUNCTIONS IN: aspartic-type endopeptidase activity; INVOLVED IN: proteolysis.	AT2G03210
2	AT2G46450	19069344	0.214286	4.71	-0.517914	0.855528	Cyclic nucleotide-gated channel 12 (CNGC12).	AT2G46455
3	AT3G07060	2234429	0.325714	4.16	-0.404317	0.914791	Embryo defective 1974 (emb1974).
3	AT3G18050	6179949	0.122857	4.15	-0.540801	-1.21407	unknown protein
3	AT3G30400	12011703	0.362857	5.13	0.447422	0.871131	Transposable element gene	AT3G30405 - AT3G30411
3	AT3G30416	12045636	0.382857	4.41	0.117614	1.10236	Transposable element gene
3	AT3G44340	16011956	0.294286	4.04	-0.158483	-1.10864	Clone eighty-four (CEF). FUNCTIONS IN: transporter activity, zinc ion binding; INVOLVED IN: response to oxidative stress, vesicle-mediated transport.
3	AT3G44340	16015526	0.237143	4.22	-0.246532	-1.17961	Clone eighty-four (CEF). FUNCTIONS IN: transporter activity, zinc ion binding; INVOLVED IN: response to oxidative stress, vesicle-mediated transport.
4	AT4G10630	6567787	0.0514286	6.11	0.290713	-2.78208	Glutaredoxin family protein. FUNCTIONS IN: electron carrier activity, protein disulfide oxidoreductase activity; INVOLVED IN: N-terminal protein myristoylation, cell redox homeostasis.
4	AT4G13610	7917606	0.26	4.87	0.156503	1.24455	Maternal effect embryo arrest 57 (MEE57). FUNCTIONS IN: DNA binding, DNA (cytosine-5-)-methyltransferase activity; INVOLVED IN: DNA methylation, embryo development ending in seed dormancy.
4	AT4G31820	15393366	0.491429	4.33	-0.501972	0.555764	ENHANCER OF PINOID (ENP). FUNCTIONS IN: signal transducer activity; INVOLVED IN: in 8 processes.	AT4G31810 - AT4G31850
5	AT5G02450	534656	0.105714	4.77	-0.716601	-1.15102	Ribosomal protein L36e family protein. FUNCTIONS IN: structural constituent of ribosome; INVOLVED IN: translation.
5	AT5G36170	14236722	0.231429	4.33	0.369528	-1.09855	High chlorophyll fluorescent 109 (HCF109). FUNCTIONS IN: translation release factor activity, codon specific, translation release factor activity; INVOLVED IN: translational termination, plastid organization, RNA processing.	AT5G36160 - AT5G36220
5	AT5G36170	14237780	0.282857	4.43	0.262374	-1.09782	High chlorophyll fluorescent 109 (HCF109). FUNCTIONS IN: translation release factor activity, codon specific, translation release factor activity; INVOLVED IN: translational termination, plastid organization, RNA processing.	AT5G36160
5	AT5G50060	20362951	0.494286	4.13	-0.269629	-0.917307	Plant invertase/pectin methylesterase inhibitor superfamily protein. FUNCTIONS IN: enzyme inhibitor activity, pectinesterase inhibitor activity, pectinesterase activity.	AT5G50070

## Sheet: Oxa
Chr	Gene	marker position	MAF	-LOG10(P)	β deficient	β control	Description Tair 10	Genes in LD
1	AT1G11420	3845280	0.357143	4.666	0.95097	-1.02536	DOMAIN OF UNKNOWN FUNCTION 724 2 (DUF2). FUNCTIONS IN: RNA binding.
1	AT1G15100	5195362	0.302857	4.69209	0.982662	-1.31379	RING-H2 finger A2A (RHA2A). FUNCTIONS IN: ubiquitin-protein ligase activity, zinc ion binding; INVOLVED IN: response to salt stress, positive regulation of abscisic acid mediated signaling pathway, regulation of response to osmotic stress.	AT1G15125 - AT1G15130
1	AT1G15320	5272383	0.234286	4.16654	-1.11721	0.983774	unknown protein	AT1G15280 - AT1G15380
1	AT1G15360	5282324	0.397143	4.5076	-1.0841	-0.169401	SHINE 1 (SHN1). Encodes a member of the ERF (ethylene response factor) subfamily B-6 of ERF/AP2 transcription factor family.	AT1G15380
1	AT1G15370	5285577	0.245714	4.75639	-1.17087	1.10008	SNARE-like superfamily protein	AT1G15320 - AT1G15380
1	AT1G15380	5289225	0.32	5.34531	-1.25427	0.272218	Lactoylglutathione lyase / glyoxalase I family protein	AT1G15320 - AT1G15370
1	AT1G72050	27116980	0.0514286	4.20364	-1.40559	3.66146	Transcription factor IIIA (TFIIIA). FUNCTIONS IN: zinc ion binding, nucleic acid binding.
2	AT2G04150	1399904	0.14	4.08953	-0.00814113	-3.02014	Pseudogene of RNI-like superfamily protein	AT2G04100 - AT2G04160
2	AT2G04160	1410129	0.16	4.35381	-0.036622	-2.93361	AUXIN-INDUCED IN ROOT CULTURES 3 (AIR3). FUNCTIONS IN: serine-type endopeptidase activity; INVOLVED IN: proteolysis, response to auxin stimulus, lateral root morphogenesis.	AT2G04150
2	AT2G10410	4006836	0.0514286	4.04314	-0.340782	-4.77674	Transposable element gene
2	AT2G45800	18858222	0.134286	4.17433	-1.23669	-1.56562	GATA type zinc finger transcription factor family protein. FUNCTIONS IN: zinc ion binding.
3	AT3G62890	23247701	0.0628571	4.00063	0.170493	4.19621	Pentatricopeptide repeat (PPR) superfamily protein	AT3G62900 - AT3G62940
4	AT4G22240	11765936	0.388571	4.19052	0.783367	1.29877	Plastid-lipid associated protein PAP / fibrillin family protein. FUNCTIONS IN: structural molecule activity.
4	AT4G30810	15003325	0.06	4.14227	-1.43507	-3.24093	Serine carboxypeptidase-like 29 (scpl29). FUNCTIONS IN: serine-type carboxypeptidase activity; INVOLVED IN: proteolysis.
5	AT5G27925	9946712	0.157143	4.38279	0.829027	-2.36842	Transposable element gene
5	AT5G41310	16523950	0.234286	4.01158	-1.06563	-0.54566	P-loop nucleoside triphosphate hydrolases superfamily protein with CH (Calponin Homology) domain. FUNCTIONS IN: microtubule motor activity, ATP binding; INVOLVED IN: microtubule-based movement.
5	AT5G49465	20060112	0.06	4.1803	1.09262	-3.74341	Transposable element gene
5	AT5G63190	25348507	0.0771429	4.17298	-1.72365	0.995132	MA3 domain-containing protein.	AT5G63200
5	AT5G63200	25351118	0.0685714	4.00849	-1.85515	0.219574	Tetratricopeptide repeat (TPR)-containing protein.	AT5G63190

## Sheet: SUL
Chr	Gene	marker position	MAF	LOG10(P)	β deficient	β control	Description Tair 10	Genes in LD
1	AT1G13145	4480462	0.191429	4.71222	0.626085	-0.357588	pseudogene of unknown protein	AT1G13160 - AT1G13170
1	AT1G24030	8503347	0.125714	4.9464	-0.245529	-1.50131	Protein kinase superfamily protein; FUNCTIONS IN: protein serine/threonine kinase activity, protein kinase activity, kinase activity, ATP binding; INVOLVED IN: protein amino acid phosphorylation.	AT1G24040 - AT1G24060
1	AT1G24040	8505607	0.128571	5.13598	-0.23885	-1.53226	Acyl-CoA N-acyltransferases (NAT) superfamily protein	AT1G24030 - AT1G24060
1	AT1G24060	8509550	0.114286	4.99599	-0.25792	-1.58215	unknown protein	AT1G24030
1	AT1G31670	11334749	0.168571	5.32482	0.161014	1.45455	Copper amine oxidase family protein. INVOLVED IN: oxidation reduction.
1	AT1G48540	17944971	0.108571	4.40987	-0.0522525	-1.70029	Outer arm dynein light chain 1 protein
1	AT1G62570	23171768	0.122857	4.41114	-0.706591	0.0764563	FLAVIN-MONOOXYGENASE GLUCOSINOLATE S-OXYGENASE 4, FMO GS-OX4. belongs to the flavin-monooxygenase (FMO) family, encodes a glucosinolate S-oxygenase that catalyzes the conversion of methylthioalkyl glucosinolates to methylsulfinylalkyl glucosinolates
2	AT2G41440	17272574	0.325714	4.66239	-0.504299	0.278295	unknown protein	AT2G41445
3	AT3G07880	2513581	0.308571	4.34995	0.122163	-1.16109	SCN1, SUPERCENTIPEDE1 with GTPase activator activity, Rho GDP-dissociation inhibitor activity, protein binding
3	AT3G24290	8802876	0.308571	4.78582	0.110433	1.22394	AMMONIUM TRANSPORTER 1;5, AMT1;5. Involved in ammonium transmembrane transport, ammonium transport, cellular response to nitrogen starvation, nitrogen utilization, organic cation transport, transport	AT3G24280
3	AT3G27930	10369342	0.408571	4.11658	0.420512	0.596319	Unlnown protein
3	AT3G46400	17073222	0.137143	4.23004	0.638793	0.668412	Leucine-rich repeat protein kinase family protein; FUNCTIONS IN: kinase activity; INVOLVED IN: protein amino acid phosphorylation.	AT3G46382
3	AT3G48210	17850335	0.26	5.50421	0.147198	1.27023	DNA recombination and other biological_process.
3	AT3G48430	17938290	0.294286	4.62709	0.519004	-0.230461	Relative of Early Flowering 6 (REF6) encodes a Jumonji N/C and zinc finger domain-containing protein that acts as a positive regulator of flowering in an FLC-dependent pathway.	AT3G48440
3	AT3G52170	19349429	0.465714	4.64031	-0.448005	0.422374	DNA binding; BEST Arabidopsis thaliana protein match is: hydroxyproline-rich glycoprotein family protein. Ukown function.	AT3G52140 - AT3G52180
3	AT3G52180	19351755	0.462857	4.906	-0.465166	0.413661	DUAL-SPECIFICITY PROTEIN PHOSPHATASE 4 (DSP4). Involved in glucosinolate biosynthetic process and protein dephosphorylation	AT3G52140 - AT3G52170
4	AT4G00990	428659	0.268571	4.78461	0.509064	-0.537796	Transcription factor jumonji (jmjC) domain-containing protein; FUNCTIONS IN: sequence-specific DNA binding transcription factor activity, zinc ion binding	AT4G01000 - AT4G01010
4	AT4G03292	1444804	0.48	4.71655	-0.154754	-1.06653	Polynucleotidyl transferase, ribonuclease H-like superfamily protein. Involved in N-terminal protein myristoylation	AT4G03290 - AT4G03300
4	AT4G36380	17190135	0.185714	5.54785	-0.089099	-1.56072	ROT3 Encodes a cytochrome P-450 gene that is involved in leaf blade expansion. involved in brassinosteroid biosynthesis,
5	AT5G10180	3194990	0.322857	4.75589	-0.56465	0.10136	ARABIDOPSIS SULFATE TRANSPORTER 68, AST68, SULFATE TRANSPORTER 2;1, SULTR2;1. Encodes a low-affinity sulfate transporter expressed in the root cap and central cylinder, where it is induced by sulfur starvation. Expression in the shoot vascular system is not induced by sulfur starvation.	AT5G10170 - AT5G10240
5	AT5G25955	9061868	0.448571	4.98137	0.296623	0.909564	non-LTR retrotransposon family (LINE)
5	AT5G51680	20996756	0.2	4.73878	-0.450693	1.03438	hydroxyproline-rich glycoprotein family protein
5	AT5G51690	20997458	0.214286	5.20676	-0.376628	0.907268	1-aminocyclopropane-1-carboxylate synthase. L-aspartate:2-oxoglutarate aminotransferase activity, aromatic-amino-acid:2-oxoglutarate aminotransferase activity, pyridoxal phosphate binding, transaminase activity	AT5G51680
5	AT5G57610	23322864	0.174286	4.05975	0.388503	-1.13787	Protein kinase superfamily protein. Invoved in protein amino acid phosphorylation.	AT5G57580
5	AT5G59070	23847257	0.162857	4.35385	-0.347453	1.28758	UDP-Glycosyltransferase superfamily protein.	AT5G59055 - AT5G59080
5	AT5G61140	24598855	0.291429	4.55348	-0.531831	0.0984746	Encodes a predicted protein with 30% identity with MER3/RCK. Involved in gravitropism. Has ATP binding, ATP-dependent helicase activity, helicase activity, nucleic acid binding
